# Supplementary material for: Serum Adiponectin Is Elevated in Critically Ill Patients with Liver Disease and Associated with Decreased Overall Survival
Source: Biomedicines. 2024 Sep 25;12(10):2173. doi: 10.3390/biomedicines12102173 (PMC11504267; doi:10.3390/biomedicines12102173)
Supplement: Supplementary file 1 [file biomedicines-12-02173-s001.zip]

Archive with 1 entries (1 files):
- biomedicines-3220124-supplementary.pdf
